# Supplementary material for: Associations of vitamin D-related single nucleotide polymorphisms with post-stroke depression among ischemic stroke population
Source: Front Psychiatry. 2023 Jun 2;14:1148047. doi: 10.3389/fpsyt.2023.1148047 (PMC10317012; doi:10.3389/fpsyt.2023.1148047)
Supplement: Supplementary file 1 [file Table_1.XLSX]

## Sheet: Sheet1
Table S1 Information on the 15 candidate SNPs
Name	Chr	GeneName	mRNA	Region	Function	PMID
rs1544410	12	VDR	NM_000376	intron9	/	PMID: 30142216; PMID: 17714831; PMID: 25498546
rs731236	12	VDR	NM_000376	synon_exon10	p.=（Ile352Ile）
rs11568820	12	VDR	NM_000376	5'-flanking	/
rs2228570	12	VDR	NM_000376	nonsynon_exon3	p.Met1Thr/Arg,Lys
rs7975232	12	VDR	NM_000376	intron9	/
rs7129781	11	CYP2R1	NM_024514	intron1	/	PMID: 28760944; PMID: 29528271
rs10741657	11	CYP2R1	NM_024514	5'-flanking	/
rs12794714	11	CYP2R1	NM_024514	synon_exon1	p.=（Ser59Ser）
rs10877012	12	CYP27B1	NM_000785	5'-flanking	/	PMID: 23608137; PMID: 24448902
rs2248359	20	CYP24A1	NM_000782	5'-flanking	/	PMID: 31872978; PMID: 23608137; PMID: 30142216; PMID: 32213352
rs2296241	20	CYP24A1	NM_000782	synon_exon4	p.=（Ala184Ala）
rs2274133	20	CYP24A1	NM_000782	5'-flanking	/
rs2296239	20	CYP24A1	NM_000782	synon_exon8	p.=（Pro375Pro）
rs2248137	20	CYP24A1	NM_000782	intron1	/
rs2762939	20	CYP24A1	NM_000782	intron5	/
