# Supplementary material for: Associations of vitamin D-related single nucleotide polymorphisms with post-stroke depression among ischemic stroke population
Source: Front Psychiatry. 2023 Jun 2;14:1148047. doi: 10.3389/fpsyt.2023.1148047 (PMC10317012; doi:10.3389/fpsyt.2023.1148047)
Supplement: Supplementary file 2 [file Table_2.XLSX]

## Sheet: Sheet1
						Table S2 The functional annotation analysis of CYP27B1 rs10877012
Flag	CHROM	POS	REF	ALT	Leading_SNV	RSID	R^2	DPrime	Variant_Effect	Gene_Symbol	Gene_Id	FitCons2	FUNLDA	GenoNet
Query	12	58162085	G	C	-	rs10877012	-1	-1	CODING_TRANSCRIPT_INTRON_VARIANT	CYP27B1	ENSG00000111012	0.132653	0	0.0307
Query	12	58162085	G	T	-	rs10877012	-1	-1	CODING_TRANSCRIPT_INTRON_VARIANT	CYP27B1	ENSG00000111012	0.132653	0	0.0307
