# Supplementary material for: Associations of vitamin D-related single nucleotide polymorphisms with post-stroke depression among ischemic stroke population
Source: Front Psychiatry. 2023 Jun 2;14:1148047. doi: 10.3389/fpsyt.2023.1148047 (PMC10317012; doi:10.3389/fpsyt.2023.1148047)
Supplement: Supplementary file 3 [file Table_3.XLSX]

## Sheet: Sheet1
Table S3 Linkage disequilibrium analysis of CYP2R1 gene
Linkage disequilibrium analysis of CYP2R1 gene
D statistic
	rs12794714	rs10741657	rs7129781
rs12794714	.	-0.1117	-0.0584
rs10741657	.	.	-0.0436
rs7129781	.	.	.
D' statistic
	rs12794714	rs10741657	rs7129781
rs12794714	.	0.9996	0.9988
rs10741657	.	.	0.8965
rs7129781	.	.	.
r statistic
	rs12794714	rs10741657	rs7129781
rs12794714	.	-0.5036	-0.3311
rs10741657	.	.	-0.2586
rs7129781	.	.	.
P-values
	rs12794714	rs10741657	rs7129781
rs12794714	.	0	0
rs10741657	.	.	0
rs7129781	.	.	.
