# Supplementary material for: Associations of vitamin D-related single nucleotide polymorphisms with post-stroke depression among ischemic stroke population
Source: Front Psychiatry. 2023 Jun 2;14:1148047. doi: 10.3389/fpsyt.2023.1148047 (PMC10317012; doi:10.3389/fpsyt.2023.1148047)
Supplement: Supplementary file 4 [file Table_4.XLSX]

## Sheet: Sheet1
Table S4 Haplotype analysis result of CYP2R1
CYP2R1	rs12794714	rs10741657	rs7129781	Freq	OR (95% CI)	P-value
1	A	G	T	0.3667	1	---
2	G	A	T	0.3019	0.92 (0.57 - 1.47)	0.72
3	G	G	T	0.1719	1.00 (0.58 - 1.75)	0.99
4	G	G	C	0.1566	0.77 (0.43 - 1.36)	0.37
rare	*	*	*	0.0029	0.00 (-Inf - Inf)	1
Freq: haplotype frequency. Bolded means the value is significant. * reference to rare haplotypes as there is no symbol to identify the group.
