# Supplementary material for: Associations of vitamin D-related single nucleotide polymorphisms with post-stroke depression among ischemic stroke population
Source: Front Psychiatry. 2023 Jun 2;14:1148047. doi: 10.3389/fpsyt.2023.1148047 (PMC10317012; doi:10.3389/fpsyt.2023.1148047)
Supplement: Supplementary file 5 [file Table_5.XLSX]

## Sheet: Sheet1
Table S5 Haplotype analysis result of CYP24A1
CYP24A1	rs2296241	rs2248137	rs2248359	rs2762939	rs2296239	rs2274133	Freq	OR (95% CI)	P-value
1	G	C	C	G	T	A	0.3055	1	---
2	G	C	C	G	C	A	0.1956	1.28 (0.65 - 2.49)	0.47
3	A	G	T	G	T	A	0.0675	0.89 (0.34 - 2.32)	0.81
4	A	G	T	C	T	G	0.0592	1.12 (0.37 - 3.44)	0.84
5	A	G	T	C	T	A	0.0548	1.21 (0.44 - 3.35)	0.71
6	A	G	T	C	C	G	0.0521	1.65 (0.47 - 5.71)	0.43
7	A	G	T	G	C	A	0.0454	1.34 (0.37 - 4.93)	0.66
8	A	G	C	G	T	A	0.0357	1.90 (0.51 - 7.12)	0.34
9	G	C	C	C	C	A	0.0307	0.31 (0.06 - 1.60)	0.16
10	A	G	C	G	C	A	0.0295	1.06 (0.26 - 4.26)	0.94
11	G	G	T	G	T	A	0.0251	0.51 (0.12 - 2.09)	0.35
12	A	C	C	G	C	A	0.0191	1.50 (0.32 - 7.01)	0.61
13	G	C	C	C	T	A	0.0185	0.79 (0.11 - 5.64)	0.81
14	G	C	T	C	C	A	0.0125	4.83 (0.44 - 52.87)	0.2
15	A	G	T	G	C	G	0.0116	0.25 (0.00 - 22.32)	0.54
rare	*	*	*	*	*	*	0.0373	0.63 (0.17 - 2.36)	0.5
Freq: haplotype frequency. Bolded means the value is significant. * reference to rare haplotypes as there is no symbol to identify the group.
